# Supplementary material for: AF Inducibility Is Related to Conduction Abnormalities at Bachmann’s Bundle
Source: J Clin Med. 2021 Nov 26;10(23):5536. doi: 10.3390/jcm10235536 (PMC8658171; doi:10.3390/jcm10235536)
Supplement: Supplementary file 1 [file jcm-10-05536-s001.zip]

Archive with 1 entries (1 files):
- jcm-1467518-supplementary.pdf
